# Supplementary material for: Enterococcus casseliflavus KB1733 Isolated from a Traditional Japanese Pickle Induces Interferon-Lambda Production in Human Intestinal Epithelial Cells
Source: Microorganisms. 2022 Apr 15;10(4):827. doi: 10.3390/microorganisms10040827 (PMC9029449; doi:10.3390/microorganisms10040827)
Supplement: Supplementary file 1 [file microorganisms-10-00827-s001.zip]

Archive with 1 entries (1 files):
- microorganisms-1643468-supplementary.pdf
